# Supplementary material for: Slow development of woodland vegetation and bird communities during 33 years of passive rewilding in open farmland
Source: PLoS One. 2022 Nov 11;17(11):e0277545. doi: 10.1371/journal.pone.0277545 (PMC9651571; doi:10.1371/journal.pone.0277545)
Supplement: S1 Dataset — (ZIP) [file pone.0277545.s004.zip]

Archive with 7 entries (5 files):
- S4 Noddle Hill DSM/
- S4 Noddle Hill DSM/info/
- S4 Noddle Hill DSM/info/arc.dir
- S4 Noddle Hill DSM/Noddle_Hill_DSM_2021.tfw
- S4 Noddle Hill DSM/Noddle_Hill_DSM_2021.tif
- S4 Noddle Hill DSM/Noddle_Hill_DSM_2021.tif.aux.xml
- S4 Noddle Hill DSM/Noddle_Hill_DSM_2021.tif.xml
