# Supplementary material for: Slow development of woodland vegetation and bird communities during 33 years of passive rewilding in open farmland
Source: PLoS One. 2022 Nov 11;17(11):e0277545. doi: 10.1371/journal.pone.0277545 (PMC9651571; doi:10.1371/journal.pone.0277545)
Supplement: S1 Dataset — (ZIP) [file pone.0277545.s004.zip › S4 Noddle Hill DSM/Noddle_Hill_DSM_2021.tfw]

0.5000000000
0.0000000000
0.0000000000
-0.5000000000
510697.0550000000
435501.0715522000
