# Supplementary material for: Slow development of woodland vegetation and bird communities during 33 years of passive rewilding in open farmland
Source: PLoS One. 2022 Nov 11;17(11):e0277545. doi: 10.1371/journal.pone.0277545 (PMC9651571; doi:10.1371/journal.pone.0277545)
Supplement: S1 Dataset — (ZIP) [file pone.0277545.s004.zip › S4 Noddle Hill DSM/Noddle_Hill_DSM_2021.tif.aux.xml]

<PAMDataset>
  <Metadata>
    <MDI key="DataType">Generic</MDI>
  </Metadata>
  <PAMRasterBand band="1">
    <Histograms>
      <HistItem>
        <HistMin>-0.2227085828781128</HistMin>
        <HistMax>15.47890186309814</HistMax>
        <BucketCount>256</BucketCount>
        <IncludeOutOfRange>1</IncludeOutOfRange>
        <Approximate>0</Approximate>
        <HistCounts>12|34|63|168|542|1335|1416|1553|2317|2710|4238|6769|8543|11469|12340|11225|11256|9508|8415|9156|9546|10680|12089|11398|12010|13414|14412|16636|17147|16819|15615|15246|15356|15804|16697|16107|16096|15688|15269|14743|14920|14195|14063|15024|14362|14616|14896|13710|12826|12372|11754|12315|11872|11525|11405|11071|10685|10603|10373|10182|9724|9584|9523|9498|9591|9479|9187|9175|8962|8552|8593|8470|8021|8019|7993|7575|7517|7511|7336|7101|7148|6710|6800|6734|6542|6515|6448|6090|5883|5623|5054|5006|4927|4686|4523|4455|3998|3863|3818|3391|3380|3277|2925|2896|2805|2489|2516|2497|2139|2230|2074|1964|1855|1873|1621|1691|1469|1333|1367|1249|1059|1187|968|976|993|856|817|834|791|704|714|616|589|606|536|482|550|433|443|403|352|396|321|320|330|295|290|283|267|254|259|243|214|234|185|213|197|171|162|202|178|189|181|146|160|136|162|139|158|135|150|160|167|154|147|151|149|166|146|156|142|142|173|152|132|139|143|95|128|148|117|122|124|96|106|117|113|111|134|108|133|140|127|113|130|125|140|119|113|131|125|131|131|140|103|134|120|105|120|125|95|116|103|110|124|81|85|93|98|61|66|65|56|63|43|41|33|26|28|31|13|15|7|11|4|5|3|1|1|1|0|1|0|0|0|1</HistCounts>
      </HistItem>
    </Histograms>
    <Metadata>
      <MDI key="RepresentationType">ATHEMATIC</MDI>
      <MDI key="STATISTICS_COVARIANCES">3.704034631912625</MDI>
      <MDI key="STATISTICS_EXCLUDEDVALUES"></MDI>
      <MDI key="STATISTICS_MAXIMUM">15.478901863098</MDI>
      <MDI key="STATISTICS_MEAN">3.0809351563692</MDI>
      <MDI key="STATISTICS_MINIMUM">-0.22270858287811</MDI>
      <MDI key="STATISTICS_SKIPFACTORX">1</MDI>
      <MDI key="STATISTICS_SKIPFACTORY">1</MDI>
      <MDI key="STATISTICS_STDDEV">1.924586873049</MDI>
    </Metadata>
  </PAMRasterBand>
</PAMDataset>
