# Supplementary material for: Slow development of woodland vegetation and bird communities during 33 years of passive rewilding in open farmland
Source: PLoS One. 2022 Nov 11;17(11):e0277545. doi: 10.1371/journal.pone.0277545 (PMC9651571; doi:10.1371/journal.pone.0277545)
Supplement: S1 Dataset — (ZIP) [file pone.0277545.s004.zip › S4 Noddle Hill DSM/Noddle_Hill_DSM_2021.tif.xml]

<?xml version="1.0" encoding="UTF-8"?>
<metadata xml:lang="en"><Esri><CreaDate>20220518</CreaDate><CreaTime>01162400</CreaTime><ArcGISFormat>1.0</ArcGISFormat><SyncOnce>FALSE</SyncOnce><DataProperties><lineage><Process ToolSource="c:\program files (x86)\arcgis\desktop10.6\ArcToolbox\Toolboxes\Spatial Analyst Tools.tbx\ExtractByMask" Date="20220518" Time="011624">ExtractByMask Noddle_Hill_dsm_2021.tif natural_regen_zone_boundary_with_hedge "C:\wilderness\hull_wilderness\from_paul\Noddle Hill DSM\temp"</Process><Process ToolSource="c:\program files (x86)\arcgis\desktop10.6\ArcToolbox\Toolboxes\Data Management Tools.tbx\CopyRaster" Date="20220518" Time="011821">CopyRaster "C:\wilderness\hull_wilderness\from_paul\Noddle Hill DSM\temp" "C:\wilderness\hull_wilderness\from_paul\Noddle Hill DSM\Noddle_Hill_DSM_2021.tif" # # # NONE NONE 32_BIT_FLOAT NONE NONE TIFF NONE</Process></lineage><itemProps><itemName Sync="TRUE">Noddle_Hill_DSM_2021.tif</itemName><itemLocation><linkage Sync="TRUE">file://C:\wilderness\hull_wilderness\from_paul\Noddle Hill DSM\Noddle_Hill_DSM_2021.tif</linkage><protocol Sync="TRUE">Local Area Network</protocol></itemLocation><imsContentType Sync="TRUE">002</imsContentType><nativeExtBox><westBL Sync="TRUE">510696.805000</westBL><eastBL Sync="TRUE">511484.305000</eastBL><southBL Sync="TRUE">434864.321552</southBL><northBL Sync="TRUE">435501.321552</northBL><exTypeCode Sync="TRUE">1</exTypeCode></nativeExtBox></itemProps><coordRef><type Sync="TRUE">Projected</type><geogcsn Sync="TRUE">GCS_OSGB_1936</geogcsn><csUnits Sync="TRUE">Linear Unit: Meter (1.000000)</csUnits><projcsn Sync="TRUE">British_National_Grid</projcsn><peXml Sync="TRUE">&lt;ProjectedCoordinateSystem xsi:type='typens:ProjectedCoordinateSystem' xmlns:xsi='http://www.w3.org/2001/XMLSchema-instance' xmlns:xs='http://www.w3.org/2001/XMLSchema' xmlns:typens='http://www.esri.com/schemas/ArcGIS/10.6'&gt;&lt;WKT&gt;PROJCS[&amp;quot;British_National_Grid&amp;quot;,GEOGCS[&amp;quot;GCS_OSGB_1936&amp;quot;,DATUM[&amp;quot;D_OSGB_1936&amp;quot;,SPHEROID[&amp;quot;Airy_1830&amp;quot;,6377563.396,299.3249646]],PRIMEM[&amp;quot;Greenwich&amp;quot;,0.0],UNIT[&amp;quot;Degree&amp;quot;,0.0174532925199433]],PROJECTION[&amp;quot;Transverse_Mercator&amp;quot;],PARAMETER[&amp;quot;False_Easting&amp;quot;,400000.0],PARAMETER[&amp;quot;False_Northing&amp;quot;,-100000.0],PARAMETER[&amp;quot;Central_Meridian&amp;quot;,-2.0],PARAMETER[&amp;quot;Scale_Factor&amp;quot;,0.9996012717],PARAMETER[&amp;quot;Latitude_Of_Origin&amp;quot;,49.0],UNIT[&amp;quot;Meter&amp;quot;,1.0]],VERTCS[&amp;quot;Unknown VCS&amp;quot;,VDATUM[&amp;quot;Unknown&amp;quot;],PARAMETER[&amp;quot;Vertical_Shift&amp;quot;,0.0],PARAMETER[&amp;quot;Direction&amp;quot;,1.0],UNIT[&amp;quot;Meter&amp;quot;,1.0]]&lt;/WKT&gt;&lt;XOrigin&gt;-5220400&lt;/XOrigin&gt;&lt;YOrigin&gt;-15524400&lt;/YOrigin&gt;&lt;XYScale&gt;450481592.76709664&lt;/XYScale&gt;&lt;ZOrigin&gt;-100000&lt;/ZOrigin&gt;&lt;ZScale&gt;10000&lt;/ZScale&gt;&lt;MOrigin&gt;-100000&lt;/MOrigin&gt;&lt;MScale&gt;10000&lt;/MScale&gt;&lt;XYTolerance&gt;0.001&lt;/XYTolerance&gt;&lt;ZTolerance&gt;0.001&lt;/ZTolerance&gt;&lt;MTolerance&gt;0.001&lt;/MTolerance&gt;&lt;HighPrecision&gt;true&lt;/HighPrecision&gt;&lt;WKID&gt;27700&lt;/WKID&gt;&lt;LatestWKID&gt;27700&lt;/LatestWKID&gt;&lt;/ProjectedCoordinateSystem&gt;</peXml></coordRef><RasterProperties><General><PixelDepth Sync="TRUE">32</PixelDepth><HasColormap Sync="TRUE">FALSE</HasColormap><CompressionType Sync="TRUE">LZW</CompressionType><NumBands Sync="TRUE">1</NumBands><Format Sync="TRUE">TIFF</Format><HasPyramids Sync="TRUE">FALSE</HasPyramids><SourceType Sync="TRUE">continuous</SourceType><PixelType Sync="TRUE">floating point</PixelType><NoDataValue Sync="TRUE">-3.4028235e+38</NoDataValue></General></RasterProperties></DataProperties><SyncDate>20220518</SyncDate><SyncTime>01182000</SyncTime><ModDate>20220518</ModDate><ModTime>01182000</ModTime></Esri><dataIdInfo><envirDesc Sync="TRUE"> Version 6.2 (Build 9200) ; Esri ArcGIS 10.6.1.9270</envirDesc><dataLang><languageCode value="eng" Sync="TRUE"></languageCode><countryCode value="GBR" Sync="TRUE"></countryCode></dataLang><idCitation><resTitle Sync="TRUE">Noddle_Hill_DSM_2021.tif</resTitle><presForm><PresFormCd value="005" Sync="TRUE"></PresFormCd></presForm></idCitation><spatRpType><SpatRepTypCd value="002" Sync="TRUE"></SpatRepTypCd></spatRpType><dataExt><geoEle><GeoBndBox esriExtentType="search"><exTypeCode Sync="TRUE">1</exTypeCode><westBL Sync="TRUE">-0.319138</westBL><eastBL Sync="TRUE">-0.306955</eastBL><northBL Sync="TRUE">53.803800</northBL><southBL Sync="TRUE">53.797908</southBL></GeoBndBox></geoEle></dataExt></dataIdInfo><mdLang><languageCode value="eng" Sync="TRUE"></languageCode><countryCode value="GBR" Sync="TRUE"></countryCode></mdLang><mdChar><CharSetCd value="004" Sync="TRUE"></CharSetCd></mdChar><distInfo><distFormat><formatName Sync="TRUE">Raster Dataset</formatName></distFormat></distInfo><mdHrLv><ScopeCd value="005" Sync="TRUE"></ScopeCd></mdHrLv><mdHrLvName Sync="TRUE">dataset</mdHrLvName><refSysInfo><RefSystem><refSysID><identCode code="27700" Sync="TRUE"></identCode><idCodeSpace Sync="TRUE">EPSG</idCodeSpace><idVersion Sync="TRUE">8.9.5(3.0.1)</idVersion></refSysID></RefSystem></refSysInfo><spatRepInfo><Georect><cellGeo><CellGeoCd Sync="TRUE" value="002"></CellGeoCd></cellGeo><numDims Sync="TRUE">2</numDims><tranParaAv Sync="TRUE">1</tranParaAv><chkPtAv Sync="TRUE">0</chkPtAv><cornerPts><pos Sync="TRUE">510696.805000 434864.321552</pos></cornerPts><cornerPts><pos Sync="TRUE">510696.805000 435501.321552</pos></cornerPts><cornerPts><pos Sync="TRUE">511484.305000 435501.321552</pos></cornerPts><cornerPts><pos Sync="TRUE">511484.305000 434864.321552</pos></cornerPts><centerPt><pos Sync="TRUE">511090.555000 435182.821552</pos></centerPt><axisDimension type="002"><dimSize Sync="TRUE">1575</dimSize><dimResol><value Sync="TRUE" uom="m">0.500000</value></dimResol></axisDimension><axisDimension type="001"><dimSize Sync="TRUE">1274</dimSize><dimResol><value Sync="TRUE" uom="m">0.500000</value></dimResol></axisDimension><ptInPixel><PixOrientCd Sync="TRUE" value="001"></PixOrientCd></ptInPixel></Georect></spatRepInfo><contInfo><ImgDesc><contentTyp><ContentTypCd Sync="TRUE" value="001"></ContentTypCd></contentTyp><covDim><Band><dimDescrp Sync="TRUE">Band_1</dimDescrp><maxVal Sync="TRUE">15.478902</maxVal><minVal Sync="TRUE">-0.222709</minVal><bitsPerVal Sync="TRUE">32</bitsPerVal><valUnit><UOM type="length"></UOM></valUnit></Band></covDim></ImgDesc></contInfo><mdDateSt Sync="TRUE">20220518</mdDateSt></metadata>
